# Supplementary material for: Diagnostic Performance of Angiography-Derived Quantitative Flow Ratio: A Systematic Review and Meta-Analysis
Source: Med Sci (Basel). 2026 Jan 19;14(1):51. doi: 10.3390/medsci14010051 (PMC12922042; doi:10.3390/medsci14010051)
Supplement: Supplementary file 1 [file medsci-14-00051-s001.zip]

Archive with 1 entries (1 files):
- medsci-4034364-supplementary.pdf
